# Supplementary material for: Independent Evolutionary Lineages in a Globular Cactus Species Complex Reveals Hidden Diversity in a Central Chile Biodiversity Hotspot
Source: Genes (Basel). 2022 Jan 27;13(2):240. doi: 10.3390/genes13020240 (PMC8872226; doi:10.3390/genes13020240)
Supplement: Supplementary file 1 [file genes-13-00240-s001.zip]

Archive with 11 entries (10 files):
- FigS1MatSuppl.pdf
- FigS2MatSuppl.pdf
- FigS3MatSuppl.pdf
- FigS4MatSuppl.png
- Table S1.pdf
- __MACOSX/
- __MACOSX/._FigS1MatSuppl.pdf
- __MACOSX/._FigS2MatSuppl.pdf
- __MACOSX/._FigS3MatSuppl.pdf
- __MACOSX/._FigS4MatSuppl.png
- __MACOSX/._Table S1.docx
